# Supplementary material for: A Decision Tree Analysis of Diabetic Foot Amputation Risk in Indian Patients
Source: Front Endocrinol (Lausanne). 2017 Feb 17;8:25. doi: 10.3389/fendo.2017.00025 (PMC5313600; doi:10.3389/fendo.2017.00025)
Supplement: Supplementary file 1 [file Data_Sheet_1.ZIP]

Archive with 5 entries (5 files):
- TrainingCases_Cleaned.csv
- kg_boostedc50_forpaper.R
- kg_c50_forpaper.R
- README.txt
- TestCases_Cleaned.csv
