# Supplementary material for: A Decision Tree Analysis of Diabetic Foot Amputation Risk in Indian Patients
Source: Front Endocrinol (Lausanne). 2017 Feb 17;8:25. doi: 10.3389/fendo.2017.00025 (PMC5313600; doi:10.3389/fendo.2017.00025)
Supplement: Supplementary file 1 [file Data_Sheet_1.ZIP › TrainingCases_Cleaned.csv]

AGE	SEX	WEIGHT	DAYS ADMITTED	DURATION OF SYMPTOMS	H/O DIABETES	SMOKING/ALCOHOL	OTHER CO-MORBIDITIES	ULCER GRADE	HEMOGLOBIN	CREATININE	BILIRUBIN	ALBUMIN	BSL ON ADMISSION	HBA1C	PROTHROMBIN TIME	XRAY FOOT	CULTURE REPORT	ARTERIAL DOPPLER	MANAGEMENT
75	MALE	68	22	90	YES	YES	NO	3	8.9	2	0.5	2	324	11.6	18	BONY EROSION	GROWTH	MONOPHASIC	AMPUTATION
50	MALE	76	7	10	YES	NO	YES	1	11.5	1	0.6	3.8	188	5.5	12	NORMAL	NO GROWTH	TRIPHASIC	NO AMPUTATION
60	MALE	72	16	20	NO	YES	YES	0	9.2	1.2	0.5	3.5	93	3.6	12	NORMAL	NO GROWTH	NORMAL	NO AMPUTATION
54	FEMALE	88	40	45	YES	NO	NO	4	7.6	1.6	0.6	2.6	442	14.2	12	BONY EROSION	GROWTH	BIPHASIC	AMPUTATION
72	MALE	59	23	50	YES	NO	NO	2	10.1	1.3	0.4	3.6	214	7.7	12	NORMAL	GROWTH	TRIPHASIC	NO AMPUTATION
48	MALE	78	10	5	NO	YES	NO	1	14.5	1.1	0.6	4.2	179	4.2	12	NORMAL	GROWTH	NORMAL	NO AMPUTATION
55	MALE	93	26	32	YES	YES	NO	3	8.2	1.1	0.5	2.9	186	8.2	12	BONY EROSION	GROWTH	TRIPHASIC	NO AMPUTATION
56	MALE	67	5	5	YES	YES	NO	0	12.1	0.6	0.5	3.2	146	5.5	12	NORMAL	GROWTH	NORMAL	NO AMPUTATION
65	FEMALE	78	36	90	YES	NO	YES	4	7	0.9	0.8	2.1	440	12.8	15	BONY EROSION	GROWTH	ABSENT	AMPUTATION
19	FEMALE	55	3	8	NO	NO	NO	0	12.2	1	0.6	3.8	122	4.8	12	NORMAL	NO GROWTH	NORMAL	NO AMPUTATION
52	MALE	65	12	10	YES	YES	NO	3	15.2	1	0.6	4	128	6.6	12	BONY EROSION	GROWTH	NORMAL	NO AMPUTATION
35	MALE	72	23	14	YES	YES	NO	3	10	1.2	0.8	3.6	146	7.6	12	NORMAL	GROWTH	TRIPHASIC	NO AMPUTATION
24	FEMALE	60	7	5	NO	NO	NO	0	12	1	0.6	4	138	5	12	NORMAL	NO GROWTH	NORMAL	NO AMPUTATION
47	MALE	80	15	10	YES	YES	NO	1	11	1.9	0.8	3.2	348	11.6	15	BONY EROSION	GROWTH	NORMAL	NO AMPUTATION
19	MALE	67	7	4	NO	NO	NO	3	8.3	0.7	0.6	3.3	146	5.6	12	BONY EROSION	GROWTH	NORMAL	NO AMPUTATION
40	FEMALE	78	30	60	YES	NO	NO	3	6.8	1.2	0.8	2.2	260	10.2	12	NORMAL	GROWTH	ABSENT	AMPUTATION
47	FEMALE	65	34	48	YES	NO	NO	4	9.2	1.6	0.9	2.1	344	11.8	16	NORMAL	GROWTH	MONOPHASIC	AMPUTATION
40	MALE	81	40	20	YES	YES	NO	3	11.1	1	0.6	3.2	245	9.9	14	BONY EROSION	GROWTH	TRIPHASIC	NO AMPUTATION
49	MALE	79	28	60	YES	YES	NO	4	8.1	1.2	1.2	3.4	662	17.8	12	BONY EROSION	GROWTH	BIPHASIC	AMPUTATION
40	MALE	80	7	5	YES	NO	NO	1	12	1.1	0.9	3.6	214	6.2	12	NORMAL	GROWTH	NORMAL	NO AMPUTATION
60	MALE	68	38	45	YES	YES	NO	2	11.3	1	0.7	3.1	211	7.7	14	NORMAL	NO GROWTH	ABSENT	AMPUTATION
45	MALE	79	22	20	NO	NO	NO	2	13.1	0.9	0.8	4.1	154	6.8	12	NORMAL	GROWTH	NORMAL	NO AMPUTATION
49	MALE	88	12	8	YES	NO	NO	0	7.9	1.6	0.6	3.1	123	5.5	12	NORMAL	GROWTH	TRIPHASIC	NO AMPUTATION
18	MALE	69	6	5	NO	NO	NO	1	13.2	0.6	1	4	95	4.4	12	NORMAL	NO GROWTH	NORMAL	NO AMPUTATION
45	MALE	76	20	4	YES	YES	YES	4	11	0.8	1	3.1	440	14.2	16	BONY EROSION	GROWTH	ABSENT	AMPUTATION
70	MALE	55	44	80	YES	YES	NO	2	6.6	4.1	0.6	2.1	512	14	18	BONY EROSION	GROWTH	BIPHASIC	AMPUTATION
65	MALE	87	30	80	YES	YES	NO	3	9.6	1.7	0.5	4	242	8.2	12	NORMAL	GROWTH	TRIPHASIC	NO AMPUTATION
55	FEMALE	90	22	30	YES	NO	NO	4	10	0.9	0.8	3.5	304	9.2	12	NORMAL	GROWTH	TRIPHASIC	NO AMPUTATION
53	FEMALE	75	40	88	YES	NO	NO	4	6.8	0.9	0.9	2.5	380	11.6	14	BONY EROSION	GROWTH	MONOPHASIC	AMPUTATION
50	MALE	68	10	5	NO	YES	NO	1	11	0.6	0.7	4.1	126	4.1	12	NORMAL	GROWTH	NORMAL	NO AMPUTATION
75	MALE	72	25	80	YES	YES	YES	3	9.6	1.6	0.7	2.2	318	10.4	14	BONY EROSION	GROWTH	BIPHASIC	AMPUTATION
60	MALE	82	20	66	YES	YES	NO	4	8.2	0.7	0.5	3	412	11.6	12	BONY EROSION	GROWTH	MONOPHASIC	AMPUTATION
67	MALE	78	26	42	YES	YES	NO	3	6.8	1.2	0.7	3.3	184	7.2	12	NORMAL	GROWTH	NORMAL	NO AMPUTATION
63	MALE	80	35	18	YES	YES	NO	2	10	0.8	0.7	3.5	188	6.9	12	NORMAL	GROWTH	TRIPHASIC	NO AMPUTATION
55	MALE	59	14	10	NO	YES	NO	2	12	0.8	0.5	3.3	180	6.4	12	NORMAL	GROWTH	NORMAL	NO AMPUTATION
40	MALE	88	10	4	NO	YES	NO	1	11.3	0.6	0.9	3.8	118	5.5	12	NORMAL	GROWTH	NORMAL	NO AMPUTATION
65	FEMALE	88	22	80	YES	NO	YES	3	6.7	0.5	0.9	2.6	126	6.6	12	BONY EROSION	GROWTH	BIPHASIC	NO AMPUTATION
48	FEMALE	62	14	30	NO	NO	NO	3	8.8	0.9	0.6	3.5	180	4.8	12	NORMAL	NO GROWTH	NORMAL	NO AMPUTATION
78	FEMALE	58	18	50	YES	NO	NO	4	7.5	1.6	0.5	3.2	218	6.9	12	BONY EROSION	GROWTH	BIPHASIC	AMPUTATION
65	FEMALE	66	10	15	YES	NO	NO	2	9.6	1.5	0.8	3.6	228	7.5	13	NORMAL	GROWTH	TRIPHASIC	NO AMPUTATION
88	FEMALE	62	20	10	YES	NO	NO	3	8.8	3.1	0.6	2.1	245	9.6	12	NORMAL	GROWTH	TRIPHASIC	NO AMPUTATION
38	FEMALE	76	8	12	NO	NO	NO	2	13	1	0.8	3.8	146	6.6	12	NORMAL	NO GROWTH	NORMAL	NO AMPUTATION
49	FEMALE	63	6	2	NO	NO	NO	1	11	0.6	0.8	3.2	122	6.2	12	NORMAL	NO GROWTH	NORMAL	NO AMPUTATION
23	FEMALE	70	12	10	NO	YES	NO	0	10	1.2	0.5	3.8	166	7.2	12	BONY EROSION	NO GROWTH	NORMAL	NO AMPUTATION
72	FEMALE	65	30	68	YES	NO	NO	4	8.2	1.1	0.6	2.1	403	12.5	16	BONY EROSION	GROWTH	MONOPHASIC	AMPUTATION
69	FEMALE	76	21	40	YES	NO	NO	3	9.9	0.6	0.5	3.3	188	8.8	14	BONY EROSION	GROWTH	TRIPHASIC	NO AMPUTATION
56	FEMALE	66	13	15	NO	NO	NO	3	10.2	0.8	0.6	3.2	216	8.8	12	NORMAL	NO GROWTH	NORMAL	NO AMPUTATION
42	FEMALE	66	18	40	YES	NO	NO	1	6.2	1.8	0.4	1.6	190	6.6	12	NORMAL	NO GROWTH	NORMAL	NO AMPUTATION
65	FEMALE	70	10	10	NO	NO	NO	0	11	1	0.8	3.2	112	6.2	12	NORMAL	NO GROWTH	TRIPHASIC	NO AMPUTATION
80	FEMALE	68	32	3	YES	YES	NO	0	8.9	2.3	1.8	2.3	424	11.2	13	BONY EROSION	GROWTH	ABSENT	AMPUTATION
46	FEMALE	62	13	30	YES	NO	NO	3	10	1.2	0.6	3.4	214	8.3	12	NORMAL	GROWTH	TRIPHASIC	NO AMPUTATION
68	FEMALE	56	7	7	NO	NO	NO	1	12	0.8	0.5	3.8	112	6.6	12	NORMAL	NO GROWTH	NORMAL	NO AMPUTATION
34	FEMALE	53	3	1	NO	NO	NO	2	13	0.8	0.6	4.2	152	6.4	12	NORMAL	NO GROWTH	NORMAL	NO AMPUTATION
54	FEMALE	66	23	20	YES	NO	NO	3	9	0.9	0.6	3.2	220	7.4	13	BONY EROSION	GROWTH	BIPHASIC	NO AMPUTATION
76	MALE	88	30	30	YES	NO	NO	4	8.2	1.2	0.5	2.89	312	10.2	14	BONY EROSION	GROWTH	TRIPHASIC	AMPUTATION
18	MALE	78	15	1	NO	YES	NO	0	12	0.6	0.5	4.1	168	6.6	12	BONY EROSION	NO GROWTH	NORMAL	NO AMPUTATION
38	MALE	65	10	20	NO	YES	NO	2	11	0.8	0.7	3.5	182	6.9	12	NORMAL	NO GROWTH	TRIPHASIC	NO AMPUTATION
54	MALE	89	12	8	YES	YES	YES	1	9.5	2.1	0.6	2.9	168	7.6	12	BONY EROSION	GROWTH	BIPHASIC	NO AMPUTATION
48	MALE	75	6	2	YES	NO	NO	0	10.6	1.4	0.5	3.5	210	7.8	12	NORMAL	NO GROWTH	NORMAL	NO AMPUTATION
62	MALE	86	13	30	YES	YES	NO	3	12	0.8	0.6	2.8	312	10.6	14	BONY EROSION	GROWTH	BIPHASIC	AMPUTATION
60	MALE	87	24	42	YES	YES	NO	3	8.6	0.6	0.6	3.2	411	15.2	12	BONY EROSION	GROWTH	MONOPHASIC	AMPUTATION
26	MALE	70	6	10	NO	NO	NO	1	13.6	1	0.5	4.1	152	6.1	12	NORMAL	NO GROWTH	NORMAL	NO AMPUTATION
82	MALE	64	22	50	YES	NO	YES	3	6.5	4.2	0.6	2.1	612	22.7	18	BONY EROSION	GROWTH	ABSENT	AMPUTATION
46	MALE	76	10	12	NO	NO	NO	2	11	0.6	0.6	3.5	147	6.2	12	NORMAL	GROWTH	TRIPHASIC	NO AMPUTATION
55	MALE	54	7	10	YES	YES	NO	1	11	0.8	0.5	3.2	188	8.8	12	NORMAL	NO GROWTH	NORMAL	NO AMPUTATION
77	MALE	67	43	102	YES	NO	YES	3	7.1	1.1	0.6	3.2	146	7.2	12	BONY EROSION	GROWTH	BIPHASIC	AMPUTATION
54	MALE	81	5	32	NO	NO	NO	1	7.7	1.1	0.8	2.8	188	8.8	12	NORMAL	GROWTH	NORMAL	NO AMPUTATION
86	MALE	55	4	51	YES	YES	NO	2	10.6	0.5	0.9	3.1	144	6.5	12	NORMAL	GROWTH	BIPHASIC	NO AMPUTATION
95	MALE	45	15	66	YES	NO	NO	5	6.2	8.8	4.6	1.8	788	23.6	32	BONY EROSION	GROWTH	ABSENT	AMPUTATION
65	MALE	102	27	55	YES	YES	YES	2	4.2	1	0.5	2.6	440	11.2	16	BONY EROSION	GROWTH	TRIPHASIC	NO AMPUTATION
32	MALE	66	12	8	NO	NO	NO	0	12.2	0.5	0.5	3.8	112	6.5	12	NORMAL	NO GROWTH	NORMAL	NO AMPUTATION
46	MALE	65	6	14	YES	YES	NO	1	10.2	0.8	0.9	3.3	168	7.6	12	NORMAL	GROWTH	TRIPHASIC	NO AMPUTATION
65	FEMALE	76	12	6	NO	NO	NO	0	9.9	0.6	0.5	3.6	144	6.6	12	NORMAL	NO GROWTH	NORMAL	NO AMPUTATION
84	MALE	54	14	45	YES	YES	YES	0	10	0.6	1.2	2.5	155	7.1	12	NORMAL	GROWTH	MONOPHASIC	NO AMPUTATION
32	MALE	76	5	3	YES	YES	NO	0	12	1.2	0.5	3.2	211	8.2	13	NORMAL	NO GROWTH	TRIPHASIC	NO AMPUTATION
38	MALE	84	12	1	YES	YES	NO	3	13.8	0.6	0.6	3.8	135	6.7	12	BONY EROSION	GROWTH	ABSENT	AMPUTATION
68	MALE	78	14	66	YES	YES	NO	3	5.6	1.6	0.5	2.4	555	19.9	16	BONY EROSION	GROWTH	MONOPHASIC	AMPUTATION
55	MALE	66	22	10	YES	YES	NO	2	8.8	1.2	0.6	3.6	198	7.2	15	NORMAL	NO GROWTH	TRIPHASIC	NO AMPUTATION
46	MALE	88	14	15	NO	NO	NO	1	11	1	0.5	4.1	512	22.3	12	NORMAL	NO GROWTH	TRIPHASIC	NO AMPUTATION
77	MALE	90	38	104	YES	NO	NO	3	8.8	0.5	0.5	3.8	456	14.2	11	BONY EROSION	NO GROWTH	BIPHASIC	NO AMPUTATION
86	FEMALE	54	16	60	YES	NO	NO	4	6.7	1.1	0.8	2.1	221	10.6	13	BONY EROSION	GROWTH	MONOPHASIC	AMPUTATION
45	FEMALE	68	5	6	NO	NO	NO	0	11	0.8	0.5	3.2	156	6.2	12	NORMAL	NO GROWTH	NORMAL	NO AMPUTATION
16	FEMALE	65	3	7	NO	NO	NO	0	12.2	0.7	0.5	3.3	101	5.6	12	NORMAL	NO GROWTH	NORMAL	NO AMPUTATION
23	MALE	71	6	10	NO	NO	NO	0	10.6	0.9	0.6	3.8	112	6.2	12	NORMAL	NO GROWTH	NORMAL	NO AMPUTATION
96	MALE	64	15	7	YES	YES	YES	0	6.2	1.9	0.8	2.2	166	7.6	18	BONY EROSION	NO GROWTH	BIPHASIC	NO AMPUTATION
75	MALE	79	8	10	YES	NO	NO	1	8.6	2.1	0.6	2.1	223	8.2	15	BONY EROSION	NO GROWTH	TRIPHASIC	NO AMPUTATION
49	MALE	78	12	14	YES	YES	NO	2	10.5	0.8	0.5	2.9	242	8.8	12	NORMAL	GROWTH	BIPHASIC	NO AMPUTATION
52	FEMALE	89	19	90	YES	NO	NO	5	11.2	0.6	0.6	3.6	408	18.6	14	BONY EROSION	GROWTH	ABSENT	AMPUTATION
82	FEMALE	62	32	66	YES	NO	YES	3	5.6	8.1	0.8	2.2	442	15.9	33	BONY EROSION	GROWTH	TRIPHASIC	AMPUTATION
56	MALE	79	14	50	YES	YES	NO	2	9.9	0.8	1.1	3	178	6.8	12	NORMAL	NO GROWTH	NORMAL	NO AMPUTATION
45	MALE	77	4	8	NO	NO	NO	0	10	0.6	0.5	3.8	122	5.9	12	NORMAL	NO GROWTH	NORMAL	NO AMPUTATION
88	MALE	87	3	1	YES	NO	NO	1	8.6	0.6	0.8	2.9	345	8.9	12	NORMAL	NO GROWTH	NORMAL	NO AMPUTATION
76	MALE	78	5	6	NO	NO	NO	1	12	0.8	0.5	2.9	168	7.2	12	BONY EROSION	NO GROWTH	TRIPHASIC	NO AMPUTATION
71	MALE	59	6	12	YES	YES	NO	0	7.6	0.6	0.8	3.2	198	6.9	13	NORMAL	NO GROWTH	TRIPHASIC	NO AMPUTATION
48	MALE	80	7	3	NO	NO	NO	0	12.3	0.9	0.5	3.3	166	6.6	12	NORMAL	NO GROWTH	NORMAL	NO AMPUTATION
53	FEMALE	59	22	80	YES	NO	NO	2	8.9	1.1	1.2	3.1	233	9.6	13	BONY EROSION	GROWTH	BIPHASIC	NO AMPUTATION
74	FEMALE	86	30	50	YES	NO	YES	5	7.5	0.9	0.8	3.2	315	12.2	15	BONY EROSION	GROWTH	NORMAL	AMPUTATION
38	FEMALE	71	12	8	YES	NO	NO	1	11	0.8	0.6	4.1	118	6.7	12	NORMAL	NO GROWTH	NORMAL	NO AMPUTATION
54	FEMALE	138	26	60	YES	NO	NO	3	8.2	1.6	1.2	2.6	314	8.6	13	BONY EROSION	GROWTH	MONOPHASIC	AMPUTATION
87	MALE	98	22	20	YES	NO	NO	2	6.8	0.8	0.5	1.9	156	7.7	12	NORMAL	GROWTH	NORMAL	NO AMPUTATION
48	FEMALE	68	12	6	NO	NO	NO	1	11.6	0.6	0.5	3.9	155	6.6	12	NORMAL	NO GROWTH	NORMAL	NO AMPUTATION
72	MALE	77	14	90	YES	YES	NO	3	7.2	1.8	0.5	2.3	338	10.6	12	BONY EROSION	GROWTH	MONOPHASIC	AMPUTATION
38	MALE	88	5	4	NO	YES	NO	1	10.6	0.6	0.9	3.8	146	6.6	12	NORMAL	NO GROWTH	NORMAL	NO AMPUTATION
68	FEMALE	75	5	8	YES	NO	NO	0	8.8	0.6	0.5	2.9	152	7.8	12	NORMAL	NO GROWTH	TRIPHASIC	NO AMPUTATION
15	MALE	65	4	1	NO	NO	NO	0	14	0.8	0.4	4.5	138	6.6	12	NORMAL	NO GROWTH	NORMAL	NO AMPUTATION
96	FEMALE	48	16	90	YES	NO	YES	5	5.6	6.1	0.5	1.6	552	18.8	16	BONY EROSION	GROWTH	ABSENT	AMPUTATION
32	FEMALE	67	2	5	NO	NO	NO	1	12.2	0.8	0.5	3.8	184	6.6	12	NORMAL	NO GROWTH	NORMAL	NO AMPUTATION
65	MALE	71	5	120	YES	YES	YES	3	8.7	0.6	0.5	2.8	214	8.8	12	BONY EROSION	GROWTH	TRIPHASIC	NO AMPUTATION
47	MALE	76	10	15	YES	YES	NO	2	9.9	0.8	0.6	3.1	112	7.1	12	NORMAL	GROWTH	TRIPHASIC	NO AMPUTATION
58	FEMALE	56	15	45	YES	NO	NO	3	8.1	0.6	0.5	3.8	165	8.8	12	BONY EROSION	GROWTH	BIPHASIC	NO AMPUTATION
67	MALE	72	5	15	YES	NO	NO	1	9.1	0.7	0.6	3.1	144	6.9	12	NORMAL	NO GROWTH	TRIPHASIC	NO AMPUTATION
31	MALE	65	2	8	NO	NO	NO	0	11.8	0.6	0.5	3.8	125	6.6	12	NORMAL	NO GROWTH	NORMAL	NO AMPUTATION
38	MALE	75	3	2	NO	NO	NO	0	12.6	0.8	0.5	3.7	144	6.7	12	NORMAL	NO GROWTH	NORMAL	NO AMPUTATION
25	MALE	78	1	4	NO	YES	NO	0	11.4	0.5	0.4	4.1	151	6.4	12	NORMAL	NO GROWTH	NORMAL	NO AMPUTATION
22	FEMALE	54	2	5	NO	NO	NO	0	12.6	0.8	0.5	3.5	114	6.6	12	NORMAL	NO GROWTH	NORMAL	NO AMPUTATION
18	FEMALE	62	8	21	NO	NO	YES	1	8.2	1.5	0.5	2.4	151	6.2	12	NORMAL	NO GROWTH	NORMAL	NO AMPUTATION
54	FEMALE	54	5	5	YES	NO	NO	0	6.8	0.8	0.6	2.1	188	7.9	13	NORMAL	NO GROWTH	TRIPHASIC	NO AMPUTATION
66	FEMALE	81	16	88	YES	NO	YES	4	8.1	2.6	0.5	2.8	657	21.2	12	BONY EROSION	GROWTH	MONOPHASIC	AMPUTATION
81	FEMALE	62	26	75	YES	NO	NO	4	10.6	1.2	0.8	3.5	155	8.8	12	BONY EROSION	GROWTH	BIPHASIC	NO AMPUTATION
56	FEMALE	68	10	23	YES	NO	NO	3	11.4	0.9	0.5	3.1	144	7.8	12	BONY EROSION	GROWTH	TRIPHASIC	NO AMPUTATION
81	FEMALE	75	12	55	YES	NO	NO	2	8.4	0.8	0.6	2.9	192	7.9	12	NORMAL	GROWTH	TRIPHASIC	NO AMPUTATION
56	FEMALE	88	15	60	YES	NO	NO	2	8.6	4.1	0.6	2.4	448	18.8	12	NORMAL	GROWTH	TRIPHASIC	NO AMPUTATION
62	MALE	84	12	40	NO	YES	NO	1	7.9	1.1	0.5	1.9	335	7.6	12	NORMAL	GROWTH	TRIPHASIC	NO AMPUTATION
72	MALE	67	8	55	YES	YES	NO	1	9.9	0.8	0.5	3.8	188	7.9	12	NORMAL	GROWTH	TRIPHASIC	NO AMPUTATION
88	MALE	75	15	50	YES	YES	NO	3	8.8	0.9	0.5	3.1	245	10.3	14	BONY EROSION	GROWTH	BIPHASIC	NO AMPUTATION
66	MALE	81	3	10	YES	YES	NO	1	10.6	1.4	0.5	3.6	199	8.1	13	NORMAL	GROWTH	TRIPHASIC	NO AMPUTATION
52	MALE	48	15	4	NO	YES	YES	3	12.2	0.9	0.5	3.1	126	6.6	12	BONY EROSION	NO GROWTH	NORMAL	NO AMPUTATION
90	MALE	66	14	66	YES	NO	NO	4	9.6	0.8	0.5	2.8	441	7.1	12	BONY EROSION	GROWTH	BIPHASIC	AMPUTATION
48	MALE	88	3	2	NO	NO	NO	0	12.1	0.6	0.5	3.8	125	6.8	12	NORMAL	NO GROWTH	NORMAL	NO AMPUTATION
72	MALE	68	4	8	YES	NO	YES	0	8.2	6.6	0.8	3	221	8.1	12	NORMAL	NO GROWTH	BIPHASIC	NO AMPUTATION
35	MALE	96	5	15	NO	YES	NO	2	10.6	0.9	0.5	3.2	142	6.8	12	NORMAL	GROWTH	TRIPHASIC	NO AMPUTATION
79	MALE	81	15	44	YES	YES	NO	5	7.9	1.1	0.6	2.1	550	21.2	15	BONY EROSION	GROWTH	MONOPHASIC	AMPUTATION
56	MALE	92	14	1	YES	YES	YES	3	11.2	0.9	0.5	3.8	184	7.1	12	BONY EROSION	NO GROWTH	ABSENT	AMPUTATION
47	MALE	88	3	5	YES	NO	NO	2	10.6	0.9	0.5	2.8	144	7.7	12	NORMAL	NO GROWTH	NORMAL	NO AMPUTATION
23	MALE	72	5	2	NO	NO	NO	1	12.2	0.8	0.5	3.8	114	6.6	12	NORMAL	NO GROWTH	NORMAL	NO AMPUTATION
62	MALE	86	12	80	YES	YES	NO	3	8.8	0.9	0.6	2.9	192	9.6	12	BONY EROSION	GROWTH	TRIPHASIC	NO AMPUTATION
45	FEMALE	68	14	45	YES	NO	NO	3	9.6	0.8	0.5	3.1	214	9.1	12	BONY EROSION	GROWTH	BIPHASIC	NO AMPUTATION
56	FEMALE	88	10	22	YES	NO	NO	2	8.8	1.2	0.5	2.3	441	10.9	12	NORMAL	GROWTH	BIPHASIC	NO AMPUTATION
45	FEMALE	69	30	9	YES	NO	NO	0	7.1	1.6	0.5	2.1	660	22.6	16	NORMAL	NO GROWTH	TRIPHASIC	NO AMPUTATION
66	FEMALE	81	14	60	YES	NO	NO	0	8.6	0.9	0.5	3.1	144	6.9	12	NORMAL	NO GROWTH	NORMAL	NO AMPUTATION
42	MALE	110	5	5	NO	NO	YES	0	10.8	0.6	0.5	3	135	6.5	12	NORMAL	NO GROWTH	TRIPHASIC	NO AMPUTATION
68	MALE	81	4	6	YES	NO	NO	1	11.2	0.9	0.5	3.1	126	7	12	NORMAL	NO GROWTH	TRIPHASIC	NO AMPUTATION
88	MALE	45	26	68	YES	YES	YES	1	7.1	1.2	0.9	2.1	222	9.6	12	NORMAL	GROWTH	BIPHASIC	NO AMPUTATION
49	MALE	66	21	18	NO	NO	YES	0	8.1	0.6	0.5	2	144	6.8	12	NORMAL	NO GROWTH	TRIPHASIC	NO AMPUTATION
89	MALE	88	14	9	YES	YES	NO	4	9.9	1.1	0.6	3.1	233	9.6	12	BONY EROSION	GROWTH	MONOPHASIC	AMPUTATION
60	MALE	99	7	15	YES	YES	NO	3	10	0.9	0.5	3.3	214	7.8	12	NORMAL	GROWTH	BIPHASIC	NO AMPUTATION
65	MALE	82	7	14	NO	NO	NO	1	11	0.8	0.5	3.2	136	6.6	12	NORMAL	NO GROWTH	NORMAL	NO AMPUTATION
72	MALE	56	32	60	NO	YES	YES	4	5.5	15.6	1.8	2.2	331	7.8	62	BONY EROSION	GROWTH	MONOPHASIC	AMPUTATION
32	MALE	88	4	15	NO	NO	NO	0	12.6	0.9	0.6	3.1	128	6.6	12	NORMAL	NO GROWTH	NORMAL	NO AMPUTATION
98	MALE	55	15	66	YES	YES	YES	5	6.2	1.8	0.6	2.2	441	13.7	15	BONY EROSION	GROWTH	ABSENT	AMPUTATION
45	FEMALE	55	7	15	YES	NO	NO	2	11	0.9	0.6	3.6	171	6.8	12	NORMAL	NO GROWTH	NORMAL	NO AMPUTATION
87	FEMALE	66	7	5	NO	NO	NO	0	10	0.9	0.5	3.2	123	6.6	12	NORMAL	NO GROWTH	NORMAL	NO AMPUTATION
65	FEMALE	55	7	6	NO	NO	NO	0	11	0.9	0.5	3.8	114	6.5	12	NORMAL	NO GROWTH	NORMAL	NO AMPUTATION
36	FEMALE	72	5	6	NO	NO	NO	0	12.1	1	0.5	3.2	136	6.9	12	NORMAL	NO GROWTH	NORMAL	NO AMPUTATION
42	MALE	69	5	4	YES	YES	NO	0	9.9	0.8	0.7	3.2	112	7.9	12	NORMAL	NO GROWTH	NORMAL	NO AMPUTATION
36	MALE	88	7	3	NO	NO	NO	1	10	0.8	0.5	3.8	136	6.8	12	NORMAL	NO GROWTH	NORMAL	NO AMPUTATION
68	MALE	98	14	10	YES	YES	NO	2	12	0.9	0.5	3.6	144	7.5	13	NORMAL	GROWTH	TRIPHASIC	NO AMPUTATION
67	MALE	88	14	5	YES	NO	NO	3	6.3	1.4	0.8	2.1	223	8.8	12	BONY EROSION	GROWTH	BIPHASIC	NO AMPUTATION
74	MALE	65	30	120	YES	NO	NO	4	6.6	3.2	0.5	2.8	68	22.6	12	BONY EROSION	GROWTH	MONOPHASIC	AMPUTATION
72	MALE	80	14	88	YES	YES	NO	3	8.9	2.1	0.6	2.9	122	18.8	12	BONY EROSION	GROWTH	ABSENT	AMPUTATION
84	MALE	76	15	70	YES	NO	NO	2	9.6	0.9	0.5	3.1	412	9.4	15	NORMAL	GROWTH	TRIPHASIC	NO AMPUTATION
56	FEMALE	75	5	30	YES	NO	NO	1	10	0.8	0.6	3.6	221	7.9	12	NORMAL	NO GROWTH	TRIPHASIC	NO AMPUTATION
45	FEMALE	66	12	10	NO	NO	NO	2	11	0.6	0.6	4.1	125	6.6	12	NORMAL	NO GROWTH	NORMAL	NO AMPUTATION
78	FEMALE	80	15	30	YES	NO	NO	4	6.8	1.5	0.5	3	441	13.6	15	BONY EROSION	GROWTH	MONOPHASIC	AMPUTATION
68	FEMALE	87	4	15	YES	NO	NO	0	8.4	0.9	0.6	3.1	162	7.1	12	NORMAL	NO GROWTH	TRIPHASIC	NO AMPUTATION
62	MALE	88	5	30	YES	YES	NO	1	8.9	0.9	0.5	2.7	214	8.1	12	NORMAL	NO GROWTH	TRIPHASIC	NO AMPUTATION
75	MALE	78	5	35	YES	YES	NO	2	9.6	0.9	0.5	3.1	233	9.6	12	NORMAL	GROWTH	BIPHASIC	NO AMPUTATION
68	MALE	90	7	6	NO	NO	NO	0	10	0.9	0.6	3.1	211	6.9	12	NORMAL	NO GROWTH	NORMAL	NO AMPUTATION
45	MALE	88	5	8	NO	NO	NO	1	11	0.8	0.5	3.5	155	6.6	12	NORMAL	NO GROWTH	NORMAL	NO AMPUTATION
56	MALE	96	10	55	YES	YES	NO	3	9.3	1.1	0.5	3.2	166	7.9	12	BONY EROSION	GROWTH	TRIPHASIC	NO AMPUTATION
62	MALE	88	14	60	YES	YES	NO	3	8.8	0.9	0.6	3.1	221	8.8	12	BONY EROSION	GROWTH	TRIPHASIC	NO AMPUTATION
58	MALE	78	36	90	YES	YES	NO	2	4.6	1.1	0.5	1.8	661	22.9	15	NORMAL	GROWTH	MONOPHASIC	AMPUTATION
62	MALE	91	12	45	YES	YES	NO	3	8.9	0.9	0.9	3.4	265	10.2	12	BONY EROSION	GROWTH	TRIPHASIC	NO AMPUTATION
91	MALE	78	30	120	YES	NO	NO	4	7.8	2.3	0.5	3.1	340	11.6	14	BONY EROSION	GROWTH	MONOPHASIC	AMPUTATION
81	MALE	49	15	48	YES	NO	YES	3	7.1	0.9	0.6	2.8	626	10.8	12	BONY EROSION	GROWTH	TRIPHASIC	NO AMPUTATION
45	MALE	86	14	12	YES	YES	NO	2	11	0.9	0.5	2.9	146	9.4	12	NORMAL	GROWTH	TRIPHASIC	NO AMPUTATION
36	MALE	75	5	5	YES	NO	NO	2	12	0.9	0.6	3.7	181	8.8	12	NORMAL	NO GROWTH	TRIPHASIC	NO AMPUTATION
21	MALE	79	3	2	NO	NO	NO	1	13	0.9	0.5	4.1	122	6.5	12	NORMAL	NO GROWTH	NORMAL	NO AMPUTATION
23	FEMALE	75	14	5	NO	NO	YES	1	12	0.8	0.9	3.4	166	6.4	12	NORMAL	NO GROWTH	NORMAL	NO AMPUTATION
56	MALE	86	15	3	YES	YES	YES	3	10.8	0.9	0.6	3.1	201	7.4	12	BONY EROSION	NO GROWTH	NORMAL	NO AMPUTATION
18	MALE	87	3	1	NO	NO	NO	1	12	0.7	0.8	3.9	144	6.8	12	NORMAL	NO GROWTH	NORMAL	NO AMPUTATION
65	FEMALE	78	36	45	YES	NO	YES	5	8.6	4.9	0.8	2.8	1061	28.9	19	BONY EROSION	GROWTH	ABSENT	AMPUTATION
56	FEMALE	89	21	44	YES	YES	NO	3	11.6	1.2	1	4	321	11.6	12	BONY EROSION	GROWTH	TRIPHASIC	NO AMPUTATION
48	MALE	92	13	12	NO	NO	NO	2	10.8	0.9	0.5	3.1	121	6.7	12	NORMAL	GROWTH	NORMAL	NO AMPUTATION
68	MALE	88	5	15	YES	NO	NO	1	12	0.9	0.6	3.2	188	8.9	12	NORMAL	NO GROWTH	NORMAL	NO AMPUTATION
75	MALE	68	15	40	YES	YES	NO	3	10.6	1.6	0.7	3	332	10.9	16	BONY EROSION	GROWTH	BIPHASIC	NO AMPUTATION
48	MALE	77	6	15	YES	YES	NO	2	9.5	0.9	0.6	3.4	156	8.6	12	NORMAL	GROWTH	TRIPHASIC	NO AMPUTATION
68	MALE	64	32	14	YES	YES	YES	3	9.1	1.9	8.1	1.9	335	9.1	25	BONY EROSION	GROWTH	BIPHASIC	AMPUTATION
44	FEMALE	66	10	33	YES	NO	NO	3	7.8	0.9	0.5	2.6	200	8.4	12	BONY EROSION	GROWTH	BIPHASIC	NO AMPUTATION
66	FEMALE	77	15	40	YES	NO	NO	3	8.6	0.7	0.6	3	213	8.8	12	BONY EROSION	GROWTH	TRIPHASIC	NO AMPUTATION
38	MALE	86	5	13	YES	YES	NO	2	10.2	0.6	0.5	3.8	411	10.6	14	NORMAL	NO GROWTH	NORMAL	NO AMPUTATION
46	MALE	93	6	50	YES	YES	NO	2	9.4	0.9	0.5	2.9	188	9.9	12	NORMAL	GROWTH	TRIPHASIC	NO AMPUTATION
23	MALE	88	4	1	NO	NO	NO	0	11	0.9	0.5	3.3	133	6.6	12	NORMAL	NO GROWTH	NORMAL	NO AMPUTATION
56	MALE	77	3	7	NO	NO	NO	0	9	0.9	0.6	2.6	141	6.9	12	NORMAL	NO GROWTH	NORMAL	NO AMPUTATION
19	FEMALE	56	7	5	NO	NO	YES	0	11	0.8	0.5	2.9	141	6.5	16	NORMAL	NO GROWTH	TRIPHASIC	NO AMPUTATION
79	FEMALE	68	15	80	YES	NO	YES	4	8.6	1.2	0.8	2.9	333	11.6	12	BONY EROSION	GROWTH	MONOPHASIC	AMPUTATION
39	MALE	99	9	15	YES	YES	NO	3	11	0.9	0.6	3.6	155	6.9	12	BONY EROSION	GROWTH	TRIPHASIC	NO AMPUTATION
68	FEMALE	81	15	60	YES	NO	NO	3	7.6	0.9	0.5	2.6	233	8.6	12	BONY EROSION	GROWTH	TRIPHASIC	NO AMPUTATION
50	MALE	78	34	30	YES	YES	NO	3	8.4	1.9	0.9	2.1	556	15.7	12	BONY EROSION	GROWTH	MONOPHASIC	AMPUTATION
77	MALE	86	40	65	YES	YES	NO	5	8.1	3.2	1	2.8	621	22.9	15	BONY EROSION	GROWTH	MONOPHASIC	AMPUTATION
46	MALE	97	3	7	NO	NO	NO	0	13.5	0.9	0.5	4.2	138	6.9	12	NORMAL	NO GROWTH	NORMAL	NO AMPUTATION
65	MALE	56	14	40	YES	YES	YES	3	5.6	2.1	0.6	2.5	332	12.6	15	BONY EROSION	GROWTH	MONOPHASIC	AMPUTATION
77	FEMALE	65	7	6	YES	NO	NO	3	8.1	0.9	0.5	3.3	214	7.9	12	BONY EROSION	GROWTH	TRIPHASIC	NO AMPUTATION
86	FEMALE	62	7	30	YES	NO	YES	4	6.7	1.9	0.8	2.5	550	15.6	18	BONY EROSION	GROWTH	ABSENT	AMPUTATION
13	FEMALE	45	3	5	NO	NO	NO	1	12.1	0.6	0.5	3.9	122	5.5	12	NORMAL	NO GROWTH	NORMAL	NO AMPUTATION
31	FEMALE	80	7	6	NO	NO	NO	2	7.8	0.5	0.6	3.1	132	6.2	12	NORMAL	NO GROWTH	NORMAL	NO AMPUTATION
61	FEMALE	69	14	12	YES	NO	NO	3	10.6	1.2	0.5	3.8	221	9.4	12	BONY EROSION	GROWTH	TRIPHASIC	NO AMPUTATION
18	MALE	72	2	1	NO	NO	NO	2	12	0.8	0.7	4.1	112	4.5	12	NORMAL	NO GROWTH	NORMAL	NO AMPUTATION
36	MALE	75	9	1	NO	NO	YES	3	10	0.6	0.5	3.8	142	5.5	12	BONY EROSION	NO GROWTH	ABSENT	AMPUTATION
22	MALE	66	10	1	NO	NO	YES	1	11	0.9	0.8	2.8	112	6.7	66	NORMAL	NO GROWTH	NORMAL	NO AMPUTATION
48	MALE	98	14	50	YES	YES	NO	4	8.8	4.2	1	3	288	10.6	12	BONY EROSION	NO GROWTH	MONOPHASIC	AMPUTATION
70	MALE	79	8	30	YES	YES	NO	2	10.6	1.8	0.9	2.8	199	9.8	12	NORMAL	GROWTH	BIPHASIC	NO AMPUTATION
84	MALE	56	2	1	NO	YES	NO	0	7.8	0.9	0.5	2.5	214	8.8	12	NORMAL	NO GROWTH	TRIPHASIC	NO AMPUTATION
55	FEMALE	67	10	20	YES	NO	NO	1	9.2	3.2	1.1	3.4	318	10.6	12	NORMAL	NO GROWTH	BIPHASIC	NO AMPUTATION
42	FEMALE	48	4	8	NO	NO	NO	0	10.6	0.8	0.6	3.1	155	6.5	12	NORMAL	NO GROWTH	NORMAL	NO AMPUTATION
14	MALE	38	3	3	NO	NO	NO	0	8.9	0.6	0.5	3.6	112	6.4	12	NORMAL	NO GROWTH	NORMAL	NO AMPUTATION
88	MALE	49	5	7	YES	YES	NO	1	7.3	0.9	0.6	3.1	182	8.8	16	NORMAL	GROWTH	TRIPHASIC	NO AMPUTATION
66	FEMALE	82	14	6	YES	NO	NO	5	9.7	1.1	0.5	2.8	445	11.2	15	NORMAL	GROWTH	NORMAL	AMPUTATION
54	MALE	87	14	15	YES	YES	NO	5	10.4	1.8	0.6	3.1	88	10.6	21	NORMAL	GROWTH	NORMAL	AMPUTATION
82	FEMALE	60	14	3	NO	NO	NO	3	6.5	0.9	0.5	2.4	102	4.8	16	BONY EROSION	GROWTH	NORMAL	NO AMPUTATION
26	FEMALE	75	6	3	NO	NO	NO	0	11.2	0.9	0.4	3.6	122	5.6	15	NORMAL	NO GROWTH	NORMAL	NO AMPUTATION
48	MALE	81	7	12	YES	YES	NO	3	9.6	1.1	0.8	2.8	256	8.9	12	BONY EROSION	GROWTH	TRIPHASIC	NO AMPUTATION
75	MALE	75	10	40	YES	YES	NO	4	4	1.8	0.6	2.1	669	15.2	12	BONY EROSION	GROWTH	ABSENT	AMPUTATION
16	FEMALE	45	1	3	NO	NO	NO	1	12.2	0.8	1	4.2	108	6.2	12	NORMAL	NO GROWTH	NORMAL	NO AMPUTATION
46	FEMALE	56	5	10	NO	NO	NO	2	10.6	0.9	0.5	3.8	154	6.7	12	NORMAL	GROWTH	NORMAL	NO AMPUTATION
79	FEMALE	48	14	60	YES	NO	NO	3	8.8	1.2	0.8	2.6	221	10.9	14	BONY EROSION	GROWTH	TRIPHASIC	NO AMPUTATION
66	FEMALE	71	5	30	YES	NO	NO	1	7.5	1	0.6	3.5	196	11.2	12	NORMAL	NO GROWTH	BIPHASIC	NO AMPUTATION
82	FEMALE	75	4	15	YES	NO	NO	0	6.6	0.9	0.5	3.2	441	16.5	15	NORMAL	NO GROWTH	BIPHASIC	NO AMPUTATION
48	MALE	86	5	30	YES	YES	NO	3	10.6	1.1	0.8	3.6	236	12.8	12	BONY EROSION	GROWTH	MONOPHASIC	AMPUTATION
78	MALE	71	8	60	YES	NO	NO	4	7.6	3.1	0.7	2.8	448	22.1	26	BONY EROSION	GROWTH	ABSENT	AMPUTATION
88	FEMALE	48	7	15	YES	NO	NO	2	5.6	1.8	1.6	2.7	188	9.4	15	NORMAL	NO GROWTH	BIPHASIC	NO AMPUTATION
22	MALE	75	3	3	NO	NO	NO	3	13.1	0.9	0.4	3.8	129	7.6	12	BONY EROSION	NO GROWTH	NORMAL	NO AMPUTATION
45	MALE	86	4	10	NO	YES	NO	1	11.6	0.8	0.8	3.5	177	7.1	12	NORMAL	NO GROWTH	NORMAL	NO AMPUTATION
28	MALE	77	2	1	NO	NO	NO	0	10.6	0.8	0.7	3.1	125	6.8	12	NORMAL	NO GROWTH	NORMAL	NO AMPUTATION
76	FEMALE	87	15	14	YES	NO	NO	3	5.5	4.2	1.2	2.8	655	28.5	22	BONY EROSION	GROWTH	MONOPHASIC	AMPUTATION
45	FEMALE	66	7	30	NO	NO	NO	2	12	0.8	0.6	3.6	222	10.2	12	NORMAL	NO GROWTH	TRIPHASIC	NO AMPUTATION
36	FEMALE	71	3	6	NO	NO	NO	1	8.8	0.6	0.6	3.8	188	8.6	12	NORMAL	NO GROWTH	NORMAL	NO AMPUTATION
48	MALE	82	7	15	YES	YES	NO	3	9.8	0.8	0.4	3	248	10.6	12	BONY EROSION	GROWTH	BIPHASIC	NO AMPUTATION
56	MALE	80	15	100	YES	YES	YES	5	10.8	4.4	1.8	2.8	788	23.5	60	BONY EROSION	GROWTH	ABSENT	AMPUTATION
63	FEMALE	71	11	40	YES	NO	NO	2	11.2	0.9	0.5	3.6	184	8.1	12	NORMAL	GROWTH	TRIPHASIC	NO AMPUTATION
48	MALE	78	8	10	NO	YES	NO	2	8.3	0.8	0.5	3	126	6.6	12	NORMAL	GROWTH	NORMAL	NO AMPUTATION
17	MALE	87	5	6	NO	NO	NO	1	9.6	0.6	0.6	3.5	166	8.1	12	NORMAL	NO GROWTH	TRIPHASIC	NO AMPUTATION
36	FEMALE	99	10	30	YES	NO	NO	3	6.6	0.8	0.4	2.8	214	9.2	12	BONY EROSION	GROWTH	BIPHASIC	NO AMPUTATION
52	FEMALE	65	15	25	YES	NO	YES	3	7.6	0.9	0.8	2.6	335	12.1	15	BONY EROSION	GROWTH	MONOPHASIC	AMPUTATION
88	FEMALE	54	10	15	YES	NO	YES	3	6.2	1.1	0.9	2	188	8.6	12	BONY EROSION	GROWTH	TRIPHASIC	NO AMPUTATION
90	MALE	53	15	60	YES	NO	YES	4	7.2	1.9	0.5	2.4	550	23	15	BONY EROSION	GROWTH	ABSENT	AMPUTATION
27	MALE	88	6	5	NO	YES	NO	0	12.6	0.9	0.6	4	102	6.5	14	NORMAL	NO GROWTH	NORMAL	NO AMPUTATION
55	FEMALE	78	6	3	NO	NO	NO	1	10.6	0.9	0.8	3.8	90	6.5	12	NORMAL	NO GROWTH	NORMAL	NO AMPUTATION
62	MALE	78	25	100	YES	YES	NO	4	8	6.6	0.6	3.1	220	15	22	BONY EROSION	GROWTH	ABSENT	AMPUTATION
18	FEMALE	60	3	1	NO	NO	NO	0	11	0.9	0.9	4.2	135	7.1	12	NORMAL	NO GROWTH	NORMAL	NO AMPUTATION
