# Supplementary material for: A Decision Tree Analysis of Diabetic Foot Amputation Risk in Indian Patients
Source: Front Endocrinol (Lausanne). 2017 Feb 17;8:25. doi: 10.3389/fendo.2017.00025 (PMC5313600; doi:10.3389/fendo.2017.00025)
Supplement: Supplementary file 1 [file Data_Sheet_1.ZIP › kg_boostedc50_forpaper.R]

rm(list = ls())
library(caret)
set.seed(998)


kgtrain <- read.csv("./TrainingCases_Cleaned.csv")
kgtest <- read.csv("./TestCases_Cleaned.csv")
training <- kgtrain
testing <- kgtest

# ULCER GRADE is a factor variable, even though classes are numbered
training$ULCER.GRADE<-as.factor(training$ULCER.GRADE)
testing$ULCER.GRADE<-as.factor(testing$ULCER.GRADE)

# using caret-train
ctrl <- trainControl(method = "repeatedCV", number = 10, repeats = 5)

grid <-  expand.grid(trials = c(1,10), model = "tree", winnow = c(TRUE, FALSE))

c50Tune <- train(MANAGEMENT ~., data = training,
                 method = "C5.0",
                 trControl = ctrl,
                 metric = "Accuracy",
                 tuneGrid =  grid)


# postResample(predict(c50Tune, testing), testing$MANAGEMENT)
confusionMatrix(predict(c50Tune,testing),testing$MANAGEMENT)

#plot(c50Tune)
summary(c50Tune$finalModel)
