# Supplementary material for: A Decision Tree Analysis of Diabetic Foot Amputation Risk in Indian Patients
Source: Front Endocrinol (Lausanne). 2017 Feb 17;8:25. doi: 10.3389/fendo.2017.00025 (PMC5313600; doi:10.3389/fendo.2017.00025)
Supplement: Supplementary file 1 [file Data_Sheet_1.ZIP › kg_c50_forpaper.R]

rm(list = ls())
library(C50)
library(caret)
set.seed(101)

kgtrain <- read.csv("./TrainingCases_Cleaned.csv")
kgtest <- read.csv("./TestCases_Cleaned.csv")

# ULCER GRADE is a factor variable, even though classes are numbered
kgtrain$ULCER.GRADE<-as.factor(kgtrain$ULCER.GRADE)
kgtest$ULCER.GRADE<-as.factor(kgtest$ULCER.GRADE)

# Choose the features and classes
x <- kgtrain[,-20]
y <- kgtrain$MANAGEMENT

m1 <- C5.0(x, y, trials = 1, control = C5.0Control(winnow = TRUE))

summary(m1)
plot(m1, trial = 0)
C5imp(m1, metric = 'splits')

postResample(predict(m1,kgtest), kgtest$MANAGEMENT)
table(kgtest[,20], predict(m1,kgtest))
