# Supplementary material for: A Decision Tree Analysis of Diabetic Foot Amputation Risk in Indian Patients
Source: Front Endocrinol (Lausanne). 2017 Feb 17;8:25. doi: 10.3389/fendo.2017.00025 (PMC5313600; doi:10.3389/fendo.2017.00025)
Supplement: Supplementary file 1 [file Data_Sheet_1.ZIP › README.txt]

These are the files that can be used to reproduce the results in the manuscript.

To reproduce the results, one requires a working R system (we have used RStudio on a 64-bit Windows machine) with the CARET package installed.

Data files:
1. TrainingCases_Cleaned.csv
2. TestCases_Cleaned.csv

Decision trees:
1. To compute a simple tree run: kg_c50_forpaper.R
2. To compute the boosted ensemble of trees run: 
   kg_boostedc50_forpaper.R


 
