# Supplementary material for: A Decision Tree Analysis of Diabetic Foot Amputation Risk in Indian Patients
Source: Front Endocrinol (Lausanne). 2017 Feb 17;8:25. doi: 10.3389/fendo.2017.00025 (PMC5313600; doi:10.3389/fendo.2017.00025)
Supplement: Supplementary file 1 [file Data_Sheet_1.ZIP › TestCases_Cleaned.csv]

AGE	SEX	WEIGHT	DAYS ADMITTED	DURATION OF SYMPTOMS	H/O DIABETES	SMOKING/ALCOHOL	OTHER CO-MORBIDITIES	ULCER GRADE	HEMOGLOBIN	CREATININE	BILIRUBIN	ALBUMIN	BSL ON ADMISSION	HBA1C	PROTHROMBIN TIME	XRAY FOOT	CULTURE REPORT	ARTERIAL DOPPLER	MANAGEMENT
72	MALE	68	13	30	YES	YES	NO	2	9	4.8	1.2	3.2	268	13	16	NORMAL	GROWTH	TRIPHASIC	NO AMPUTATION
45	MALE	64	5	90	NO	NO	NO	4	13.5	1.8	0.8	4.2	262	13	15	BONY EROSION	GROWTH	NORMAL	AMPUTATION
40	MALE	52	15	15	YES	YES	NO	0	13.1	0.7	0.7	2.8	248	7.6	16	NORMAL	GROWTH	NORMAL	NO AMPUTATION
43	MALE	72	44	100	YES	YES	NO	4	14	1.4	0.8	3.6	246	8.2	15	NORMAL	GROWTH	MONOPHASIC	AMPUTATION
44	MALE	60	10	7	YES	YES	YES	4	11.2	1.31	0.8	1.8	438	13.2	15	BONY EROSION	GROWTH	MONOPHASIC	AMPUTATION
55	MALE	70	4	20	YES	YES	NO	2	8.8	0.6	0.7	3.2	182	5.5	12	NORMAL	GROWTH	TRIPHASIC	NO AMPUTATION
60	MALE	62	23	60	YES	NO	NO	3	5.3	1.1	0.6	2	220	8.4	14	BONY EROSION	GROWTH	MONOPHASIC	AMPUTATION
55	MALE	66	14	360	YES	YES	NO	4	11.6	0.9	0.7	2.6	214	6.8	14	BONY EROSION	GROWTH	BIPHASIC	AMPUTATION
71	MALE	76	13	90	YES	NO	NO	2	10.4	2	0.6	2.9	142	4.2	15	BONY EROSION	GROWTH	BIPHASIC	NO AMPUTATION
35	MALE	62	3	30	YES	YES	NO	2	7.6	0.5	4	2.6	312	10.2	17	NORMAL	GROWTH	NORMAL	NO AMPUTATION
62	MALE	74	7	8	YES	NO	NO	1	10.2	0.7	0.6	4	188	6.8	12	BONY EROSION	GROWTH	NORMAL	NO AMPUTATION
50	MALE	84	6	5	YES	NO	NO	0	9.4	0.8	0.6	3	184	5.5	15	NORMAL	NO GROWTH	NORMAL	NO AMPUTATION
65	MALE	68	38	60	YES	NO	YES	4	10.2	1.3	1.1	3.2	659	21	16	BONY EROSION	GROWTH	BIPHASIC	AMPUTATION
40	MALE	76	3	10	YES	NO	NO	1	8.8	0.7	0.7	3.2	122	2.3	12	NORMAL	NO GROWTH	NORMAL	NO AMPUTATION
50	MALE	65	28	18	YES	YES	YES	3	11.5	2.3	0.7	4.1	199	3.3	16	NORMAL	GROWTH	TRIPHASIC	NO AMPUTATION
50	MALE	82	11	8	NO	NO	YES	1	8.7	2.9	0.8	3.6	248	8.8	14	NORMAL	GROWTH	NORMAL	NO AMPUTATION
61	MALE	70	10	8	YES	YES	YES	1	11.5	0.8	1.7	2.9	186	5.3	14	NORMAL	NO GROWTH	NORMAL	NO AMPUTATION
68	MALE	80	51	60	YES	NO	NO	4	11.9	1.3	0.8	4.4	526	21.4	14	BONY EROSION	GROWTH	ABSENT	AMPUTATION
60	FEMALE	50	9	30	NO	NO	NO	5	10.4	1.2	0.8	2.2	355	17.6	16	NORMAL	GROWTH	BIPHASIC	AMPUTATION
46	FEMALE	84	22	60	YES	NO	YES	5	12	0.8	1.3	2.1	622	19.2	21	NORMAL	NO GROWTH	ABSENT	AMPUTATION
59	MALE	62	19	90	YES	YES	YES	3	9.3	3.2	0.6	2.6	416	18.8	15	NORMAL	GROWTH	MONOPHASIC	AMPUTATION
47	MALE	76	18	60	YES	NO	YES	3	9.5	1	0.5	4.7	296	10.2	17	BONY EROSION	GROWTH	BIPHASIC	AMPUTATION
68	MALE	68	6	90	YES	YES	NO	1	8.4	1.5	0.8	2.2	122	5.5	13	BONY EROSION	GROWTH	TRIPHASIC	NO AMPUTATION
58	MALE	75	22	30	NO	NO	YES	4	4.3	0.9	0.7	2.4	182	7.7	14	NORMAL	GROWTH	ABSENT	AMPUTATION
38	MALE	102	3	7	NO	NO	YES	0	13.5	1.4	0.6	4.4	186	6.2	15	NORMAL	NO GROWTH	NORMAL	NO AMPUTATION
53	MALE	76	6	60	YES	NO	YES	4	12.1	1.4	0.7	4.3	102	3.8	16	BONY EROSION	GROWTH	NORMAL	NO AMPUTATION
62	MALE	75	8	40	YES	NO	NO	4	11	0.9	1	3	199	4.8	21	NORMAL	GROWTH	MONOPHASIC	AMPUTATION
20	MALE	70	3	5	NO	YES	NO	0	14.8	1.1	0.6	2.4	130	2.8	12	NORMAL	NO GROWTH	NORMAL	NO AMPUTATION
60	MALE	92	7	15	YES	NO	YES	2	10.6	0.8	0.8	4.2	260	11.1	12	NORMAL	GROWTH	TRIPHASIC	NO AMPUTATION
62	MALE	68	14	5	YES	NO	YES	4	12.7	3.9	0.5	2.8	219	10.2	22	NORMAL	GROWTH	ABSENT	AMPUTATION
53	MALE	62	3	900	YES	YES	YES	3	10.4	0.9	0.5	2.2	150	6.6	14	BONY EROSION	GROWTH	BIPHASIC	NO AMPUTATION
70	MALE	63	31	60	YES	NO	YES	2	9.3	1	0.8	3.2	118	7.6	14	BONY EROSION	GROWTH	ABSENT	AMPUTATION
65	MALE	76	19	5	YES	YES	NO	1	9.7	1.3	0.6	3.9	296	11.5	18	NORMAL	GROWTH	NORMAL	NO AMPUTATION
63	FEMALE	70	5	2000	NO	NO	YES	2	6.7	0.8	0.5	3	138	3.6	14	NORMAL	GROWTH	BIPHASIC	NO AMPUTATION
46	MALE	76	38	100	YES	NO	YES	3	8.8	1.6	0.8	2.2	348	9.8	16	BONY EROSION	GROWTH	BIPHASIC	AMPUTATION
76	MALE	68	34	20	YES	YES	YES	0	14.4	1.4	0.6	3.6	144	5.2	12	NORMAL	GROWTH	TRIPHASIC	NO AMPUTATION
80	MALE	68	6	10	YES	NO	NO	1	13.9	8.5	0.8	4.2	204	9.8	21	NORMAL	GROWTH	TRIPHASIC	NO AMPUTATION
49	MALE	68	21	40	NO	YES	NO	2	8.2	2.7	1.5	4.2	256	7.6	14	NORMAL	GROWTH	BIPHASIC	NO AMPUTATION
60	MALE	70	52	150	YES	YES	NO	2	9.4	0.7	1.5	1.8	388	8.2	13	NORMAL	GROWTH	ABSENT	AMPUTATION
44	MALE	62	52	210	YES	YES	NO	4	4.2	2	0.6	1.5	502	15.3	22	BONY EROSION	GROWTH	ABSENT	AMPUTATION
43	MALE	88	34	90	YES	YES	NO	2	14	1.4	0.6	4.8	92	8.2	12	BONY EROSION	GROWTH	MONOPHASIC	AMPUTATION
44	MALE	73	68	60	YES	YES	NO	2	13.1	0.7	0.9	4.1	327	7.6	16	NORMAL	GROWTH	MONOPHASIC	AMPUTATION
72	MALE	96	28	8	NO	YES	YES	3	10	1	4.9	2.4	286	8.8	32	NORMAL	GROWTH	NORMAL	NO AMPUTATION
65	MALE	62	22	8	YES	YES	NO	3	10.2	1	0.5	3.4	352	10.6	22	BONY EROSION	GROWTH	TRIPHASIC	NO AMPUTATION
60	MALE	90	6	8	YES	NO	YES	0	7.5	2.6	0.5	2.9	525	21	16	NORMAL	NO GROWTH	BIPHASIC	NO AMPUTATION
45	FEMALE	70	53	1	NO	NO	NO	3	6.5	0.6	0.6	4.1	186	6.1	60	NORMAL	GROWTH	NORMAL	NO AMPUTATION
55	FEMALE	65	9	4	YES	NO	NO	1	6.1	0.7	0.6	3.5	222	8.6	16	NORMAL	NO GROWTH	NORMAL	NO AMPUTATION
75	FEMALE	66	34	5	YES	NO	NO	0	9.1	4.7	1.2	2.1	146	6	17	NORMAL	GROWTH	TRIPHASIC	NO AMPUTATION
45	MALE	78	12	30	YES	YES	NO	1	9.6	1.8	4	2.7	275	8.8	12	NORMAL	GROWTH	NORMAL	NO AMPUTATION
70	FEMALE	86	26	60	YES	NO	YES	5	6.2	0.7	2.2	3.1	248	13.6	16	BONY EROSION	GROWTH	MONOPHASIC	AMPUTATION
68	FEMALE	70	40	15	YES	NO	NO	5	9.7	3.9	0.9	4.2	128	7.8	17	NORMAL	GROWTH	ABSENT	AMPUTATION
